# Supplementary material for: Repeat Age Decomposition Informs an Ancient Set of Repeats Associated With Coleoid Cephalopod Divergence
Source: Front Genet. 2022 Mar 14;13:793734. doi: 10.3389/fgene.2022.793734 (PMC8967140; doi:10.3389/fgene.2022.793734)
Supplement: Supplementary file 2 [file DataSheet1.xlsx]

## Sheet: Table S1
Table S1 Assembly quality, repeat masking, and defragmentation parameters. Assembly statistics are displayed for contigs and scaffolds, and gene completeness is assessed for the 954 highly conserved metazoan genes from metazoa_odb10 BUSCO database. The following masking and defragmentation metrics are displayed for each assembly: bp and corresponding percentage out of the total assembly size mask…
	N.pompilius		A.dux		E.scolopes		O.vulgaris		O.bimaculoides
Assembly level	Contig		Scaffold		Chromosome		Scaffold		Scaffold
Assembly size (bp)	729019367		2693618964		5116329061		1772957336		2338188782
Contig N50 (bp) / L50	1,094,646 / 181		5,397 / 114,634		3,675 / 237,317		3,050 / 136,884		5,646 / 9,4814
Contig N75 (bp) / L75	471,682 / 435		2,805 / 259,249		1,827 / 560,202		1,643 / 295,877		2,873 / 215,709
Scaffold N50 (bp) / L50			4,852,590 / 160		120,303,996 / 17		266,152 / 1,581		485,615 / 1,300
Scaffold N75 (bp) / L75			2,190,765 / 371		89,259,793 / 30		59,144 / 4,874		215,581 / 3,077
Ns per 100 kbp			16762.5		35208		18810.7		15346.4
Complete BUSCO (%)	93.1		89.7		83.2		63.1		94.1
Single Copy (S)	90.8		89.3		82.8		62.6		93.8
Duplicated (D)	2.3		0.4		0.4		0.5		0.3
Fragmented (F)	2.4		5.6		10.4		24.8		3.6
Missing (M)	4.5		4.7		6.4		12.1		2.3
1st round masked bp (%)	220,101,019 (30.19%)		1,316,996,299 (48.89%)		2,207,290,235 (43.14%)		716,581,410 (40.42%)		1,181,102,757 (50.51%)
Bp occupied by unknown elements after 1st round (%)	66,135,741 (9.07%)		749,720,855 (27.83%)		1,371,059,143 (26.80%)		201,538,412 (11.37%)		384,018,804 (16.42%)
Number of unknown elements after 1st round	326017		5377671		7409374		1632844		2997185
Bp occupied by simple repeats after 1st round (%)	16,720,150 (2.29%)		47,349,844 (1.76%)		88,722,322 (1.73%)		70,117,323 (3.95%)		156,091,833 (6.68%)
Number of Simple repeats after 1st round	296839		853297		1763213		1270513		2695758
2nd round masked bp (%)	20936743 (2.87%)		139487308(5.18%)		120606601 (2.36%)		99010481 (5.58%)		62,152,417 (2.66%)
Total copies before RepeatCraft (RC)	1167581		10522750		13106143		6258996		10053464
Total copies after RC	1111171		10370962		12914736		6206141		9978398
0-10% divergence copy number after RC (%)	302,191 (27.20%)		3,893,124 (37.54%)		3,322,280 (25.72%)		1,641,647 (26.45%)		2,856,846 (28.63%)
10-30% divergence copy number after RC (%)	782,946 (70.46%)		6,379,654 (61.51%)		9,367,851 (72.54%)		4,270,405 (68.81%)		6,657,070 (66.71%)
>30% divergence copy number after RC (%)	26,034 (2.34%)		98,184 (0.95%)		224,605 (1.74%)		294,089 (4.74%)		464,482 (4.66%)
>40% divergence copy number after RC	149		2892		1979		1612		2341

## Sheet: Table S2
Table S2 Relative frequencies in percentages of all the repeat families detected in every assembly.
TE family	N.pompilius family frequencies (%)	A.dux family frequencies (%)	E.scolopes family frequencies (%)	O.bimaculoides family frequencies (%)	O.vulgaris family frequencies (%)
DNA	0.270956	0.345017	0.0102348	0.227732	0.286066
DNA/Academ-1	0.108146	2.5613	0.30271	0.00184187	0.0028766
DNA/CMC-Chapaev-3	1.82144	1.3854	0.939018	0.316059	0.965138
DNA/CMC-EnSpm	0.304086	0.0395915	0.00524489	0.367191	0.341577
DNA/CMC-Transib	0	0.196034	0.0509556	0	0
DNA/Crypton-V	0	0.164205	0	0	2.2392
DNA/Ginger	0	0.649024	0	0.174263	0.00505348
DNA/Ginger-2	0.143642	0	0	0	0
DNA/hAT	0.190261	0.407728	0	0.00810971	0.0220798
DNA/hAT-Ac	3.00205	0.184423	0.23205	0.0275455	0.0360741
DNA/hAT-Blackjack	0.903738	1.84457	0.0059005	0.0983062	0.0493686
DNA/hAT-Charlie	6.49679	8.08649	1.04443	1.71546	1.67815
DNA/hAT-hAT19	0.142222	0	0.0140592	0.00343632	0.00279885
DNA/hAT-hAT5	0.0461453	0	0.00542701	0	0
DNA/hAT-hATm	0.177955	0.124647	0.154579	0.0540464	0.0289992
DNA/hAT-hATw	0	0.00627794	0.0034966	0	0
DNA/hAT-hATx	0.0227177	0	0	0	0.0120506
DNA/hAT-Pegasus	0.287758	0	0.00291383	0	0
DNA/hAT-Tag1	0.0108856	0	0	0.252913	0
DNA/hAT-Tip100	5.52111	5.31353	0.467597	0.409472	1.2252
DNA/IS3EU	0	0	0.0142413	0.010199	0
DNA/Kolobok-Hydra	0.0257941	0.00276769	0	0.00571803	0.00264336
DNA/Kolobok-T2	0	0	0.0120924	0.0301571	0
DNA/Maverick	1.76275	0.00482659	0.00437074	0.0040686	0
DNA/Merlin	0.0153818	1.11737	1.01598	0.206784	0.156852
DNA/MULE-MuDR	0.904685	1.96084	0	0.0727125	0.436893
DNA/Novosib	0	0	0	0	0.010107
DNA/P	0.104596	0.0176187	0.133344	0.01446	0.00590869
DNA/PIF-Harbinger	0.20162	0.082322	0.00539058	0	0.0255395
DNA/PIF-ISL2EU	0.179375	0	0	0.0202055	0
DNA/PIF-Spy	0.0392827	0	0	0	0
DNA/PiggyBac	1.18061	0.861225	0.0590415	0.119171	0.133295
DNA/Sola-1	0	0	0.0207975	0	0
DNA/Sola-2	0.848127	0.551412	0.188816	0.00486583	0.19693
DNA/Sola-3	0.234276	0	0	0.00184187	0
DNA/TcMar-Ant1	0	0	0	0	0.33248
DNA/TcMar-Fot1	0.19523	0.223744	0.0433068	0.0312018	0.0084743
DNA/TcMar-ISRm11	0	0.0193063	0.072263	0.0105564	0.0204083
DNA/TcMar-m44	0	0	0	0.0034913	0
DNA/TcMar-Mariner	3.4964	10.5467	9.78242	3.81297	3.21126
DNA/TcMar-Pogo	0.976861	0.872937	0.0154069	0.0510224	0.0641792
DNA/TcMar-Stowaway	0	0	0.0147877	0	0
DNA/TcMar-Tc1	24.8207	5.6061	8.32233	2.67167	2.10419
DNA/TcMar-Tc2	1.76819	0.707821	0	0.514321	0.244938
DNA/TcMar-Tigger	5.12544	4.63204	0.158002	0.935778	0.863601
DNA/Zator	0.0392827	0	0	0	0
DNA/Zisupton	0	0.178989	0	1.31963	2.21257
LINE	0.0291071	0.0193401	0.00528132	0.489442	0.333647
LINE/CR1	7.13312	4.10597	28.9297	1.36559	2.18046
LINE/CR1-Zenon	0.0205879	0	0.131086	0.69114	0.3939
LINE/CRE	0	0.201333	0.0345289	0.170304	0.112226
LINE/Dong-R4	0.483698	4.51036	8.32601	5.01801	8.61728
LINE/I	0.856647	0.0721963	1.04275	0.0454968	0.0598643
LINE/I-Jockey	0.197833	0.12242	0.292075	0.18229	0.819869
LINE/L1	0.551614	0.41566	0.0827163	0.478583	0.107756
LINE/L1-Tx1	1.08832	0.241363	0.969176	0.803081	1.33525
LINE/L2	0	0.530857	0.0267344	0.155981	3.33662
LINE/Penelope	1.65768	3.40362	5.50014	3.94849	3.0843
LINE/R1	0	0.00344274	0	0	0
LINE/R1-LOA	0	0	0.0150062	0	0
LINE/R2	0.0118321	0	0.0275357	0.0772484	0.0556661
LINE/R2-Hero	0.407735	0.596809	0.368891	0.385033	0.494658
LINE/R2-NeSL	0	0	0	0.0040686	0
LINE/RTE-BovB	0.936395	7.67292	10.101	13.9064	15.2408
LINE/RTE-RTE	0.048985	7.23718	0.161718	0.192929	0.333608
LINE/Tad1	0.483224	0	0	0	0.0131391
Low_complexity	9.23758	4.42169	6.7886	3.65077	4.2363
LTR	0	0.00482659	0.0262609	0.0167967	0.00272111
LTR/Copia	0.00851914	0.572001	0.94266	0.0961344	0.0461422
LTR/DIRS	0.0246108	0	0	0.0202055	0
LTR/ERV1	0.516118	0.0567377	0	0.00648777	0.0230517
LTR/ERV4	0	0	0	0	0.0061808
LTR/ERVK	0	0.00648045	0	0.106526	0
LTR/Gypsy	0.55895	1.74999	10.5109	1.21989	0.88436
LTR/Ngaro	4.02719	0	0	0	0
LTR/Pao	2.50202	0.220099	0.752642	0.0801899	0.0671336
Other/DNA_virus	0	0	0.00553628	0	0
RC/Helitron	5.64842	3.77186	0.753917	2.07828	1.69187
rRNA	1.05282	0.00324023	0.00407936	0.119144	0.069466
Satellite	0.766722	0.767562	0	0.0819768	0.0553551
SINE?	0.0314735	0.384034	0.00218537	0.00184187	0.00369293
SINE/5S	0	0.185402	0.0170459	0.0301021	0.0387175
SINE/5S-Core-RTE	0	0	0	0.0213876	0
SINE/5S-Deu-L2	0	1.17684	0.0482603	0	0
SINE/Alu	0	0.00344274	0.00229464	0.00178689	0.00342082
SINE/B2	0	0	0	0.271002	0.652444
SINE/ID	0	0	0.43467	0.284197	0.00862979
SINE/MIR	0.26646	0	0	2.51786	2.55026
SINE/RTE-BovB	0	0.0562652	0	0	0
SINE/tRNA	0	4.49757	0.239917	1.89792	2.9926
SINE/tRNA-Ceph	0	0.0372626	0.0355123	0.014515	0
SINE/tRNA-Core	0	0	0.0115825	30.906	26.9159
SINE/tRNA-Core-L2	0	0	0	0.0453044	0.0536447
SINE/tRNA-Deu	0	0.00766179	0	15.0229	6.0716
SINE/tRNA-Deu-RTE	0	0	0.0175922	0	0
SINE/tRNA-Meta	0	0.890927	0.007321	0	0
SINE/tRNA-R2	0	0	0	0	0.0340916
SINE/tRNA-RTE	0	0.0224453	0	0	0
SINE/U	0	0	0	0.00533316	0.0131002
snRNA	0.0373895	0.591375	0.00546343	0.00404111	0.0277942
tRNA	0.046382	2.74451	0.278016	0.0881897	0.107678

## Sheet: Table S3
Table S3 Expressed elements count resulted from the intersection with RNA-seq data in O. bimaculoides, O. vulgaris, E. scolopes, and N. pompilius. For each tissue, metadata of the RNA-seq experiment, number of expressed elements and their percentage referred to the total elements count are displayed; on the bottom of each table the count of all the repeats expressed in at least one of the tissues…
O. bimaculoides
Experiment	Run	Biosample	Size (Gb)	Technology	Tissue	Elements expressed in tissue (% of total elements)	Elements expressed in tissue per age category (% of elements in the age category)	0-10%	10-30%	>30%
SRX1045415	SRR2047118	SAMN03744435	6.1	Illumina HiSeq 2000	Optic lobe	1433909 (39.41%)		193956 (37.33%)	1175252 (39.99%)	64701 (36.02%)
SRX4508624	SRR7645642	SAMN09766178	1.8	Illumina NextSeq 500	Stellate ganglia	640276 (17.60%)		87368 (16.82%)	525389 (17.87%)	27519 (15.32%)
SRX1045414	SRR2047116	SAMN03744434	6.4	Illumina HiSeq 2000	Retina	1230861 (33.84%)		169159 (32.56%)	1009364 (34.35%)	52338 (29.14%)
SRX1045410	SRR2047109	SAMN03744431	7.9	Illumina HiSeq 2000	Skin	1322613 (36.36%)		183613 (35.34%)	1081793 (36.81%)	57207 (31.86%)
SRX1045411	SRR2047111	SAMN03744432	7.1	Illumina HiSeq 2000	Suckers	1362732 (37.46%)		188709 (36.32%)	1115363 (37.96%)	58660 (32.66%)
					Overall expressed elements / Total elements (%)	2025063 / 3637615 (55.67%)	Overall age category expressed elements / Total age category elements (%)	280930 / 519504 (54.08%)	1650708 / 2938533 (56.17%)	93425 / 179578 (52.02%)
O. vulgaris
Experiment	Run	Biosample	Size (Gb)	Technology	Tissue	Elements expressed in tissue (% of total elements)	Elements expressed in tissue per age category (% of elements in the age category)	0-10%	10-30%	>30%
SRX1396868	SRR2857274	SAMN04215145	38.4	Illumina HiSeq 2500	Optic lobe	849270 (33.01%)		163384 (33.11%)	644023 (33.24%)	41863 (29.56%)
SRX4414370	SRR7548187	SAMN09698694	5.8	Illumin NextSeq 500	Stellate ganglia	477967 (18.58%)		95650 (19.38%)	360499 (19.61%)	21818 (15.41%)
					Overall expressed elements / Total elements (%)	998624 / 2572483 (38.82%)	Overall age category expressed elements / Total age category elements (%)	194656 / 493482 (39.44%)	754845 / 1937401 (38.96%)	49123 / 141600 (34.69%)
E. scolopes
Experiment	Run	Biosample	Size (Gb)	Technology	Tissue	Elements expressed in tissue (% of total elements)	Elements expressed in tissue per age category (% of elements in the age category)	0-10%	10-30%	>30%
SRX9456928	SRR13005724	SAMN16482799	26.8	Illumina HiSeq 2000	Vertical lobe	1278986 (46.58%)		217131 (48.58%)	1014918 (46.47%)	46937 (41.02%)
SRX4980128	SRR8159234	SAMN10290262	11.8	Illumina HiSeq 2000	Eye	653455 (23.80%)		109832 (24.57%)	521789 (23.89%)	21834 (19.08%)
SRX4993110	SRR8172522	SAMN09279198	5.4	Illumina HiSeq 2500	Light organ (juvenile)	808359 (29.44%)		136183 (30.47%)	644801 (29.52%)	27375 (23.92%)
SRX1753749	SRR3493852	SAMN04966356	5.5	Illumina HiSeq 2000	Skin	697931 (25.42%)		118428 (26.50%)	556044 (25.46%)	23459 (20.50%)
					Overall expressed elements / Total elements (%)	1450646 / 2745528 (52.84%)	Overall age category expressed elements / Total age category elements (%)	247027 / 446966 (55.27%)	1150016 / 2184142 (52.65%)	53603 / 114420 (46.85%)
N. pompilius
Experiment	Run	Biosample	Size (Gb)	Technology	Tissue	Elements expressed in tissue (% of total elements)	Elements expressed in tissue per age category (% of elements in the age category)	0-10%	10-30%	>30%
SRX1396871	SRR2857280	SAMN04215159	56.8	Illumina HiSeq 2500	Optic lobe	386258 (91.41%)		50660 (89.42%)	320926 (91.72%)	14672 (91.44%)
SRX9571904	SRR13131286	SAMN16691603	7.7	HiSeq X Ten	Eye	305973 (72.41%)		39351 (69.46%)	255324 (72.97%)	11298 (70.41%)
					Overall expressed elements / Total elements (%)	390142 / 422578 (92.32%)	Overall age category expressed elements / Total age category elements (%)	51239 / 56652 (90.44%)	324074 / 349880 (92.62%)	14829 / 16046 (92.41%)

## Sheet: Table S4
Table S4 BLAST results of TE family consensus sequences of every species searched in the Dfam database. Every matched Dfam sequence is identified by the Dfam accession and the organism of origin separated by "__" (sometimes the name of the sequence is included, e.g. DF0001244__Charlie31a__Eutheria). Numbers in parentheses indicate how many similarity matches were retrieved for a given Dfam sequen…
TE family	N. pompilius hits	A. dux hits	E.scolopes hits	O. bimaculoides hits	O. vulgaris hits	Total hits per TE family
DNA		DR0032668__Esox_lucius(1)		DR0034563__Amphilophus_citrinellus(1)	DR0034563__Amphilophus_citrinellus(1),DR0098736__Hippocampus_comes(1)	4
DNA/Academ-1		DR0058707__Epinephelus_lanceolatus(1),DR0061183__Epinephelus_lanceolatus(2),DR0185326__Petromyzon_marinus(1),DR0269838__Thunnus_albacares(3),DR0284985__Gadus_morhua(1)	DR0013601__Amphiprion_ocellaris(1),DR0036101__Boleophthalmus_pectinirostris(1),DR0036622__Boleophthalmus_pectinirostris(2)			12
DNA/CMC-Chapaev-3		DR0234616__Scleropages_formosus(5)	DR0166377__Periophthalmus_magnuspinnatus(1)	DR0258872__Acipenser_ruthenus(1)	DR0185608__Petromyzon_marinus(1),DR0258872__Acipenser_ruthenus(1)	9
DNA/hAT-Ac		DR0187190__Paramormyrops_kingsleyae(1),DR0224106__Pyxicephalus_adspersus(1)			DR0187424__Paramormyrops_kingsleyae(1)	3
DNA/hAT-Blackjack				DR0188086__Solenodon_paradoxus_woodi(4)	DR0188086__Solenodon_paradoxus_woodi(2)	6
DNA/hAT-Charlie	DF0001244__Charlie31a__Eutheria(1),DR0009869__Crocodylus_porosus(1),DR0024146__Chrysemys_picta_bellii(1),DR0185649__Petromyzon_marinus(3),DR0205827__Thermophis_baileyi(6),DR0270294__Vombatus_ursinus(1)	DF0000105__Charlie6__Eutheria(2),DF0278477__MicTal_5.453__Microgale_talazaci(1),DR0081265__Notothenia_coriiceps(1),DR0200391__Protobothrops_flavoviridis(1),DR0205827__Thermophis_baileyi(2),DR0266075__Varanus_komodoensis(1)		DR0039768__Chiloscyllium_punctatum(1),DR0138573__Oreochromis_aureus(1),DR0205827__Thermophis_baileyi(1),DR0266075__Varanus_komodoensis(1)	DF0000105__Charlie6__Eutheria(1),DF0279115__MyoBra_1.407__Myotis_brandtii(1),DR0138573__Oreochromis_aureus(1),DR0266075__Varanus_komodoensis(1)	29
DNA/hAT-Tip100	DR0142930__Lacerta_bilineata(1),DR0260703__Acipenser_ruthenus(1)	DF0279746__OryAfe_5.1533__Orycteropus_afer(2),DF0281150__TriMan_6.121__Trichechus_manatus(2),DR0007419__Anolis_carolinensis(1),DR0060334__Epinephelus_lanceolatus(2),DR0143225__Lacerta_viridis(1),DR0181033__Seriola_quinqueradiata(1),DR0185223__Petromyzon_marinus(3),DR0205721__Thermophis_baileyi(1)		DR0143225__Lacerta_viridis(1)	DR0143225__Lacerta_viridis(2),DR0234639__Scleropages_formosus(1)	19
DNA/TcMar-Fot1		DR0267306__Leuciscus_waleckii(2)				2
DNA/TcMar-Mariner	DR0130589__Lagopus_muta_japonica(1),DR0162271__Stegastes_partitus(1),DR0185639__Petromyzon_marinus(1),DR0185671__Petromyzon_marinus(1)	DF0281153__TriMan_6.287__Trichechus_manatus(2),DR0009119__Cuculus_canorus(4),DR0022084__Chrysolophus_pictus(1),DR0049983__Axis_porcinus(2),DR0153088__Parambassis_ranga(1),DR0215884__Phyllostomus_discolor(1),DR0249882__Tursiops_aduncus(4),DR0273899__Clupea_harengus(1)	DR0034109__Cyprinodon(2),DR0098620__Hippocampus_comes(2),DR0203906__Syrmaticus_mikado(1)	DR0009119__Cuculus_canorus(1),DR0034563__Amphilophus_citrinellus(4),DR0069426__Clarias_batrachus(1),DR0162271__Stegastes_partitus(1)	DF0005343__Halyomorpha_halys_4_family_108_(1),DF0005628__Halyomorpha_halys_5_family_1472_(1),DR0009119__Cuculus_canorus(1),DR0034109__Cyprinodon(3),DR0034563__Amphilophus_citrinellus(3),DR0070711__Clarias_batrachus(2),DR0196698__Prolemur_simus(1)	44
DNA/TcMar-Tc1	DR0034563__Amphilophus_citrinellus(2),DR0077711__Lepisosteus_oculatus(5),DR0098736__Hippocampus_comes(1),DR0140172__Lates_calcarifer(2),DR0204135__Thermophis_baileyi(2),DR0258772__Acipenser_ruthenus(1)	DR0066096__Arapaima_gigas(1),DR0069682__Clarias_batrachus(2),DR0070391__Clarias_batrachus(1),DR0070696__Clarias_batrachus(1),DR0076742__Haplochromis_burtoni(2),DR0111241__Oplegnathus_fasciatus(1),DR0199226__Sparus_aurata(3),DR0230888__Simochromis_diagramma(1),DR0245790__Salvelinus_sp._IW2_2015(3),DR0249324__Amphiprion_percula(2),DR0252254__Hucho_hucho(1),DR0257138__Ictalurus_punctatus(2),DR025855…	DR0012403__Acanthochromis_polyacanthus(2),DR0164578__Periophthalmodon_schlosseri(1),DR0214515__Takifugu_bimaculatus(1),DR0237079__Astyanax_mexicanus(1)	DF0277037__FukDam_1.180__Fukomys_damarensis(1),DF0279093__MyoBra_1.292__Myotis_brandtii(1),DR0035857__Boleophthalmus_pectinirostris(1),DR0070315__Clarias_batrachus(1),DR0164578__Periophthalmodon_schlosseri(1),DR0204135__Thermophis_baileyi(4),DR0248830__Amphiprion_percula(1)	DF0277037__FukDam_1.180__Fukomys_damarensis(1),DF0279093__MyoBra_1.292__Myotis_brandtii(1),DR0069684__Clarias_batrachus(1),DR0070315__Clarias_batrachus(1),DR0164578__Periophthalmodon_schlosseri(1),DR0204135__Thermophis_baileyi(2),DR0248830__Amphiprion_percula(1),DR0249028__Amphiprion_percula(1),DR0249279__Amphiprion_percula(1)	68
DNA/TcMar-Tc2				DR0215616__Rhinolophus(1)	DR0039768__Chiloscyllium_punctatum(2),DR0215616__Rhinolophus(1)	4
DNA/TcMar-Tigger	DF0275663__ChoHof_1.235__Choloepus_hoffmanni(1),DR0011724__Acanthochromis_polyacanthus(2),DR0070321__Clarias_batrachus(2),DR0084777__Fundulus_heteroclitus(1),DR0098266__Hippocampus_comes(1),DR0098720__Hippocampus_comes(2),DR0215237__Rhinolophus(1),DR0265848__Varanus_komodoensis(1)	DR0180428__Phascolarctos_cinereus(1),DR0196153__Theropithecus_gelada(1),DR0196730__Prolemur_simus(1),DR0196808__Prolemur_simus(2),DR0215615__Rhinolophus(2),DR0226258__Prionailurus_bengalensis_euptilurus(1),DR0234499__Scleropages_formosus(1),DR0234626__Scleropages_formosus(3),DR0249987__Tursiops_aduncus(1),DR0265848__Varanus_komodoensis(3)		DR0072523__Bagarius_yarrelli(1),DR0072983__Bagarius_yarrelli(1),DR0196730__Prolemur_simus(1)	DR0029277__Cynoglossus_semilaevis(1)	31
LINE/I-Jockey			DR0261682__Pseudoliparis_sp._Yap_Trench(1)		DR0261682__Pseudoliparis_sp._Yap_Trench(1)	2
LINE/R2-Hero		DR0015141__Coryphaenoides_rupestris(1)		DR0015141__Coryphaenoides_rupestris(1)	DF0003143__HERODr__Danio_rerio(2),DR0015141__Coryphaenoides_rupestris(1),DR0015410__Coryphaenoides_rupestris(2),DR0149594__Hypoplectrus_puella(1),DR0217623__Sebastes_koreanus(1)	9
LINE/RTE-BovB	DR0177611__Rhincodon_typus(1),DR0188977__Terrapene_carolina_triunguis(1)	DR0039961__Chiloscyllium_punctatum(1),DR0234558__Scleropages_formosus(2)	DR0234558__Scleropages_formosus(1)	DR0015559__Coryphaenoides_rupestris(1),DR0039961__Chiloscyllium_punctatum(1),DR0043063__Chelonoidis_abingdonii(1),DR0234558__Scleropages_formosus(1),DR0262609__Pseudoliparis_sp._Yap_Trench(1)	DR0027646__Alligator_sinensis(1),DR0234558__Scleropages_formosus(2)	14
rRNA	DR0258299__Ictalurus_punctatus(10)		DR0189968__Seriola_rivoliana(1)	DR0093182__Mola_mola(1),DR0151732__Gouania_willdenowi(1),DR0158077__Salmo_salar(1)	DR0065189__Danionella_dracula(2),DR0151732__Gouania_willdenowi(1),DR0158077__Salmo_salar(1),DR0177548__Rhincodon_typus(1),DR0247923__Ambystoma_mexicanum(2)	21
Total hits per species	55	105	18	41	58
